# Supplementary material for: Comprehensive genomic profiling reveals prognostic signatures and insights into the molecular landscape of colorectal cancer
Source: Front Oncol. 2023 Nov 13;13:1285508. doi: 10.3389/fonc.2023.1285508 (PMC10680082; doi:10.3389/fonc.2023.1285508)
Supplement: Supplementary file 3 [file Table_1.xlsx]

## Sheet: Table S1
Table S1. The Clinicopathological characteristics of 111 CRC patiens in FPHYP cohort.
Sample ID	age	gender	TNM	T	N	M	Stage	Primary location	Tumor site	Colon	Lynch Syndrome	Family History	Tumor Size	Histological Differentiattion	Maximum Tumor Diameter（cm）	Histology Type	CEA(ng/ml)	CA19-9(u/ml)	PDL1	MSI status	Follow-up time (months)	PFS (months)	PFS status	OS (months)	OS status	First-line Therapy	Therapy Response
Patient 1	74	male	T3N0M0	T3	N0	M0	II	colon sigmoideum	colon	Left	No	No	3x2.5cm	moderately	3cm	Adenocarcinoma	≥5	<37		MSS	27.1667	26.8	0	27.1667	0	capeOX 6cycles	SD
Patient 2	46	female	T2N0M0	T2	N0	M0	I	colon sigmoideum	colon	Left	No	No	3x4cm	moderately	4cm	Adenocarcinoma	<5	<37		MSS	31.6	30.7667	0	31.6	0
Patient 3	71	male	T4N0M1	T4	N0	M1	IV	rectum	rectum	Left	No	No	2cm	moderately	2cm	Adenocarcinoma	<5	<37		MSS	46.3333	10.9333	1	46.3333	0	folfox 5cycles	SD
Patient 4	52	male	T3N0M0	T3	N0	M0	II	rectum	rectum	Left	No	No	4x4cm	moderately-poorly	4cm	Adenocarcinoma	≥5	≥37	Positive	MSS	23.9333	22.8333	0	23.9333	0
Patient 5	67	male	T4N1M0	T4	N1	M0	III	rectum	rectum	Left	No	No	9.8cm	moderately	9.8cm	Adenocarcinoma	<5	<37		MSS	31.8667	27.9667	0	31.8667	0	capeOX 1cycles	SD
Patient 6	38	female	T3N0M0	T3	N0	M0	II	colon sigmoideum	colon	Left	No	No	3x3cm		3cm	Adenocarcinoma	<5	<37		MSS	36.1333	29.7667	0	36.1333	0	folfox 4cycles	SD
Patient 7	67	male	T3N2M1	T3	N2	M1	IV	rectum	rectum	Left	No	No	9.5cm		9.5cm		≥5	≥37		MSS	5.26667	0	1	5.26667	1	capeOX+bevacizumab	PD
Patient 8	37	female	T3N2M1	T3	N2	M1	IV	rectum	rectum	Left	No	No	4x3cm	poorly	3cm		≥5	≥37		MSS	24.7	13.2	1	24.7	0	folfox+bevacizumab 8cycles	SD
Patient 9	70	male	T3N0M0	T3	N0	M0	II	descending colon	colon	Left	No	No	4x3cm	moderately	4cm	Adenocarcinoma	<5	<37		MSS	47.5667	32.8	0	47.5667	0	capeOX 3cycles	SD
Patient 10	65	male	T3N0M0	T3	N0	M0	II	rectum	rectum	Left	No	No	6.7cm	moderately	6.7cm	Adenocarcinoma	<5	<37		MSS	53.3667	24.6	0	53.3667	0	folfox+bevacizumab 6cycles	SD
Patient 11	57	female	T3N2M0	T3	N2	M0	III	rectum	rectum	Left	No	No	3x2cm	moderately-poorly	3cm	Adenocarcinoma	<5	<37		MSS	loss to follow-up	0		loss to follow-up		capeOX
Patient 12	68	male	T2N1M1	T2	N1	M1	IV	proctosigmoid junction	rectum	Left	No	No	3x2cm	moderately	3cm	Adenocarcinoma	<5	<37		MSS	30.5333	28.3667	0	30.5333	0	capeOX+cetuximab 6cycles	SD
Patient 13	22	male	T4N2M0	T4	N2	M0	III	rectum	rectum	Left	No	No	6x5cm	moderately-poorly	6cm	Adenocarcinoma	≥5	≥37		MSS	27.4667	9.03333	1	27.4667	0	folfox+bevacizumab 6cycles	SD
Patient 14	36	male	T3N0M0	T3	N0	M0	II	colon sigmoideum	colon	Left	No	No	8x6cm	moderately-poorly	8cm	Adenocarcinoma	<5	<37		MSI	28.1667	27.6333	0	28.1667	0	folfox 6cycles	SD
Patient 15	50	male	T3N0M0	T3	N0	M0	II	colon sigmoideum	colon	Left	Yes	No	2x3cm		3cm		<5	<37	Positive	MSS	loss to follow-up	12.6333	1	loss to follow-up		folfox 4cycles, capeOX 2cycles	SD
Patient 16	60	male	T1N0M0	T1	N0	M0	I	colon sigmoideum	colon	Left	No	No	1.5x1cm	moderately	1.5cm	Adenocarcinoma	<5	<37		MSS	36.1667	23.7	0	36.1667	0
Patient 17	51	male	T3N2M1	T3	N2	M1	IV	colon sigmoideum	colon	Left	No	No	2x2cm	poorly	2cm	Adenocarcinoma	≥5	≥37	Negative	MSS	30.3	7.56667	1	30.3	1	folfox+cetuximab 2cycles	SD
Patient 18	50	male	T3N2M0	T3	N2	M0	III	rectum, colon sigmoideum	rectum	Left	Yes	No	2x2.5cm	moderately	2.5cm	Adenocarcinoma (including mucinous adenocarcinoma)	≥5	≥37	Negative	MSS	10.1333	2.53333	1	7.86667	1	capeOX 1cycle	PD
Patient 19	60	male	T3N1M0	T3	N1	M0	III	rectum	rectum	Left	No	No	3x2cm	moderately	3cm	Adenocarcinoma	<5	<37	Negative	MSS	loss to follow-up	0		loss to follow-up		capecitabine 1cycle	unkown
Patient 20	67	male	T3N1M0	T3	N1	M0	III	colon sigmoideum	colon	Left	No	No	4x3cm	moderately	4cm	Adenocarcinoma (including mucinous adenocarcinoma)	<5	<37	Negative	MSS	25.4333	24.9333	0	25.4333	0	capeOX 6cycles	SD
Patient 21	58	female	T3N1M1	T3	N1	M1	IV	colon	colon	Right	No	No	5x5cm	moderately-poorly	5cm	Adenocarcinoma (including mucinous adenocarcinoma)	≥5	≥37	Negative	MSS	17.1333	4.9	1	17.1333	1	capeOX+bevacizumab 3cycles	PD
Patient 22	87	female	T3N0M0	T3	N0	M0	II	colon	colon	Right	No	No	4x4cm	moderately	4cm	Adenocarcinoma	<5	<37	Negative	MSS	loss to follow-up	0		loss to follow-up
Patient 23	67	female	TxNxM1	Tx	Nx	M1	IV			Right	No	No					≥5	≥37	Negative	MSS	loss to follow-up	0		loss to follow-up
Patient 24	73	female	T4N1M1	T4	N1	M1	IV	ascending colon	colon	Right	No	No	9x6cm	poorly-moderately	9cm		≥5	<37	Negative	MSS	24.7333	11.0333	1	24.7333	0	capeOX+bevacizumab 5cycles	SD
Patient 25	50	female	T3N0M0	T3	N0	M0	II	colon sigmoideum	colon	Left	No	No	6x5cm	moderately	6cm	Adenocarcinoma (including mucinous adenocarcinoma)	<5	<37		MSS	26.8	26.6	0	26.8	0	folfox 6cycles	SD
Patient 26	62	male	T4N2M0	T4	N2	M0	III	colon sigmoideum	colon	Left	No	No	3x2cm	poorly-moderately	3cm	Adenocarcinoma	≥5	<37	Positive	MSS	19.8333	11.4667	1	19.8333	0	folfox+cetuximab 6cycles	SD
Patient 27	56	female	T2N0M0	T2	N0	M0	I	colon sigmoideum	colon	Left	No	No	3x3cm	moderately	3cm	Adenocarcinoma	≥5	<37	Positive	MSS	19.5333	19.1	0	19.5333	0	capeOX 4cycles	SD
Patient 28	59	female	T4N2M1	T4	N2	M1	IV	ascending colon	colon	Right	No	No	2.5cm		2.5cm		≥5	≥37	Positive	MSS	loss to follow-up	0		loss to follow-up
Patient 29	58	female	T3N1M0	T3	N1	M0	III	ascending colon	colon	Right	No	No	4x3cm	moderately	4cm	Adenocarcinoma	<5	<37	Positive	MSS	18.0667	13.6667	1	18.0667	0	folfox 6cycles	SD
Patient 30	39	female	T4N2M0	T4	N2	M0	III	rectum	rectum	Left	No	No	4x5cm		5cm		<5	<37	Positive	MSS	17.8333	5.43333	1	17.8333	0	folfox 6cycles	PD
Patient 31	79	female	T3N1M0	T3	N1	M0	III	colon sigmoideum	colon	Left	No	No	3x3cm	moderately	3cm		≥5	<37	Positive	MSS	21.8	20.6333	0	21.8	0	capecitabine 1cycle	SD
Patient 32	68	male	T4N2M0	T4	N2	M0	III	rectum	rectum	Left	No	No	4x3cm	poorly	4cm		<5	≥37	Positive	MSI	7.86667	4.83333	1	7.86667	1	capeOX 6cycles	PD
Patient 33	70	male	T3N0M0	T3	N0	M0	II	rectum	rectum	Left	No	No	3x3cm	moderately	3cm	Adenocarcinoma	<5	<37	Positive	MSS	20.2333	19.7667	0	20.2333	0	capeOX 4cycles	SD
Patient 34	48	male	T1N0M0	T1	N0	M0	I	rectum	rectum	Left	No	No	1.5x1cm		1.5cm	Intramucosal carcinoma	≥5	<37	Positive	MSS	20.1667	19.7667	0	20.1667	0
Patient 35	68	female	T2N0M0	T2	N0	M0	I	ascending colon	colon	Right	No	No	5x4cm	moderately	5cm		<5	<37	Negative	MSS	20.3667	19.9333	0	20.3667	0	folfox 2cycles	SD
Patient 36	70	male	T3N0M0	T3	N0	M0	II	transverse colon	colon	Right	No	No	3x4cm	moderately	4cm		<5	<37	Positive	MSS	21.1333	20.6333	0	21.1333	0
Patient 37	42	male	T3N0M0	T3	N0	M0	II	rectum	rectum	Left	No	No	5x4cm	moderately	5cm		≥5	<37	Positive	MSS	21.5667	21.4333	0	21.5667	0	folfox 3cycles	SD
Patient 38	48	male	T3N2M0	T3	N2	M0	III	colon sigmoideum	colon	Left	No	No	3x2cm	moderately	3cm		≥5	≥37	Positive	MSS	22.6	22.3667	0	22.6	0	folfox 6cycles	SD
Patient 39	65	male	T3N0M0	T3	N0	M0	II	ascending colon	colon	Right	No	No	10x10cm	moderately	10cm		<5	≥37	Negative	MSI	23.9667	7.7	1	23.9667	0	capeOX 6cycles	SD
Patient 40	66	female	T3N0M0	T3	N0	M0	II	ascending colon	colon	Right	No	No	3x3cm	moderately	3cm		<5	<37	Positive	MSS	16.0333	15.7667	0	16.0333	0	capeOX 6cycles	SD
Patient 41	56	male	T3N0M1	T3	N0	M1	IV	rectum	rectum	Left	No	No	5x5cm	moderately	5cm		≥5	<37	Positive	MSS	16.5	14.4667	0	16.5	0	capeOX+cetuximab 8cycles	SD
Patient 42	74	male	T4N1M0	T4	N1	M0	III	colon	colon	Left	No	No	10x6cm	moderately-poorly	10cm	Adenocarcinoma	≥5	<37	Negative	MSS	15.4667	124.967	0	15.4667	0	folfox+cetuximab 3cycles	SD
Patient 43	31	female	T1N0M0	T1	N0	M0	I	colon sigmoideum	colon	Left	No	No					<5	<37	Negative	MSS	15.4667	15.0333	0	15.4667	0	No chemotherapy
Patient 44	59	female	T3N1M1	T3	N1	M1	IV	ileocecal junction	colon	Right	No	No	6x5cm	poorly	6cm	Mucinous adenocarcinoma	≥5	≥37	Positive	MSS	3.53333	2.13333	1	3.53333	1	capecitabine 1cycle	PD
Patient 45	50	male	T3N0M0	T3	N0	M0	II	rectum	rectum	Left	No	No	5x4cm	moderately	5cm	Adenocarcinoma	≥5	≥37	Positive	MSS	15.4667	14.9	0	15.4667	0	capeOX 6cycles	SD
Patient 46	42	male	T3N0M0	T3	N0	M0	II	transverse colon	colon	Right	No	No	8x6cm	poorly	8cm	Adenocarcinoma	<5	<37	Positive	MSS	13.4333	13.2333	0	13.4333	0	capeOX 6cycles	SD
Patient 47	65	male	T3N2M0	T3	N2	M0	III	ascending colon	colon	Right	No	No	8x6cm	moderately	8cm	Adenocarcinoma	≥5	<37	Positive	MSS	13.2	13.2333	0	13.2	0	capeOX 6cycles	SD
Patient 48	59	male	T3N1M1	T3	N1	M1	IV	colon sigmoideum	colon	Left	No	No	5x5cm	poorly-moderately	5cm	Adenocarcinoma	≥5	<37	Negative	MSS	17.6	6.16667	1	17.6	0	folfox+cetuximab 5cycles	PD
Patient 49	63	male	T3N1M0	T3	N1	M0	III	colon	colon	Right	No	No	4x3cm	moderately	4cm	Adenocarcinoma	<5	<37	Positive	MSS	18.8667	12.8333	1	18.8667	0	capeOX 1cycle	PD
Patient 50	51	male	T3N2M0	T3	N2	M0	III	rectum	rectum	Left	No	No	4x3cm	moderately	4cm	Adenocarcinoma	≥5	≥37	Positive	MSS	17.2333	17.1333	0	17.2333	0	capeOX 6cycles	SD
Patient 51	50	male	T3N0M0	T3	N0	M0	II	rectum	rectum	Left	No	No	3x2cm	moderately	3cm	Adenocarcinoma	≥5	<37	Positive	MSS	17.3667	17	0	17.3667	0	capeOX 6cycles	SD
Patient 52	54	male	T2N0M0	T2	N0	M0	I	colon sigmoideum	colon	Left	No	No	1.5x1cm	moderately	1.5cm	Adenocarcinoma	<5	<37	Positive	MSS	17.3667	17.0333	0	17.3667	0	folfox 6cycles	SD
Patient 53	70	male	T3N0M0	T3	N0	M0	II	proctosigmoid junction	rectum	Left	No	No	4x4cm	moderately	4cm	Adenocarcinoma	≥5	<37	Positive	MSS	17.1667	16.9333	0	17.1667	0	folfox 6cycles	SD
Patient 54	60	female	T3N1M0	T3	N1	M0	III	rectum	rectum	Left	No	No	6x4cm	moderately	6cm	Adenocarcinoma	≥5	≥37	Positive	MSS	24.5333	5.96667	1	24.5333	0	folfox 6cycles	SD
Patient 55	76	female	T3N1M0	T3	N1	M0	III	colon sigmoideum	colon	Left	No	No	3.6x2cm	moderately	3cm	Adenocarcinoma	<5	<37	Negative	MSS	12.1	12.2667	0	12.1	0	capeOX 6cycles	SD
Patient 56	76	female	T3N1M0	T3	N1	M0	III	ascending colon	colon	Right	No	No	4.5x2.2cm	moderately	4.5cm	Adenocarcinoma	≥5	≥37	Negative	MSS	13	12.3333	0	13	0	capeOX 4cycles	SD
Patient 57	50	female	T4N2M0	T4	N2	M0	III	transverse colon	colon	Right	No	No	10x6cm	poorly	10cm	Mucinous adenocarcinoma	<5	<37	Negative	MSS	18.6333	13.3	0	18.6333	0	capeOX 6cycles	SD
Patient 58	62	male	T3N2M1	T3	N2	M1	IV	rectum	rectum	Left	No	No	4x3.5cm	moderately	4cm	Adenocarcinoma	≥5	<37	Negative	MSS	13.8667	4.16667	1	13.8667	0	folfox 3cycles	PD
Patient 59	74	male	T2N0M0	T2	N0	M0	I	proctosigmoid junction	colon	Left	No	No	2.7x2.1cm	moderately	2.7cm	Adenocarcinoma	<5	<37	Negative	MSS	14.1	1.7	0	14.1	0	No chemotherapy
Patient 60	50	male	T3N0M1	T3	N0	M1	IV	rectum	rectum	Left	No	No	3.3x2.4cm	moderately-highly	3.3cm	Adenocarcinoma	<5	<37	Positive	MSS	16.3333	5.13333	1	16.3333	0	capeOX+cetuximab 6cycles	PD
Patient 61	51	male	T3N1M0	T3	N1	M0	III	colon sigmoideum	colon	Left	No	No	5x4.2cm	moderately	5cm	Adenocarcinoma	<5	<37	Negative	MSS	loss to follow-up	0		loss to follow-up
Patient 62	65	male	T3N2M0	T3	N2	M0	III	rectum	rectum	Left	No	No	5x1.5cm	poorly	5cm	Mucinous adenocarcinoma	≥5	<37	Positive	MSS	loss to follow-up	0		loss to follow-up
Patient 63	65	female	T3N1M0	T3	N1	M0	III	colon sigmoideum	colon	Left	No	No	3.5x2.7	moderately	3.5cm	Adenocarcinoma	≥5	<37	Positive	MSS	15.0333	14.6667	0	15.0333	0	capeOX 6cycles	SD
Patient 64	68	male	T4N2M1	T4	N2	M1	IV	rectum	rectum	Left	No	No					≥5	<37	Positive	MSS	14.6	0		14.6	0
Patient 65	41	male	T3N1M0	T3	N1	M0	III	transverse colon	colon	Right	No	No	8x5cm	moderately	8cm	Adenocarcinoma	<5	<37	Positive	MSI	14.8	14.6	0	14.8	0	capeOX 8cycles	SD
Patient 66	73	male	T3N2M0	T3	N2	M0	III	colon sigmoideum	colon	Left	No	No	4x3cm	poorly	4cm	Adenocarcinoma	<5	≥37	Positive	MSS	14.6667	7.33333	1	14.6667	0	folfox 6cycles	SD
Patient 67	50	female	T3N2M0	T3	N2	M0	III	rectum	rectum	Left	No	No	6.5x3.5cm	moderately	6.5cm		<5	<37	Positive	MSS	32.2	14.8	0	32.2	0	folfox 3cycles	SD
Patient 68	59	male	T3N0M0	T3	N0	M0	II	rectum	rectum	Left	No	No	4x3.5cm	moderately	4cm	Adenocarcinoma	<5	<37	Negative	MSS	7.9	4.56667	0	7.9	0	No chemotherapy
Patient 69	70	male	T3N2M0	T3	N2	M0	III	rectum	rectum	Left	No	No					≥5	<37	Positive	MSS	5.1	0		5.1	0
Patient 70	17	male	T3N1M0	T3	N1	M0	III	ascending colon	colon	Right	No	No	3.5x2.6cm	poorly	3.5cm	Adenocarcinoma (including signet ring cell carcinoma)	<5	<37	Positive	MSS	4.53333	0		4.53333	0	capeOX 5cycles
Patient 71	70	male	T3N0M0	T3	N0	M0	II	colon sigmoideum	colon	Left	No	No	4.2x3.7cm	moderately	4.2cm	Adenocarcinoma	<5	≥37	Positive	MSI	4.9	0		4.9	0	folfox 3cycles
Patient 72	51	female	T3N0M0	T3	N0	M0	II	transverse colon	colon	Right	No	No	7x7cm	moderately	7cm	Adenocarcinoma	≥5	≥37	Positive	MSI	16.4667	16.3333	0	16.4667	0	capeOX 6cycles	SD
Patient 73	78	male	T4N1M1	T4	N1	M1	IV	colon sigmoideum	colon	Left	No	No	2.3x1.1cm	moderately	2.1cm	Adenocarcinoma	<5	<37	Positive	MSS	15.3667	3.63333	1	15.3667	0
Patient 74	76	female	T3N2M1	T3	N2	M1	IV	rectum	rectum	Left	No	No					≥5	<37	Positive	MSS	15.3	0		15.3	0
Patient 75	48	male	T1N0M0	T1	N0	M0	I	colon sigmoideum	colon	Left	No	No	unkown				<5	<37	Positive	MSS	16.1667	15.3667	0	16.1667	0
Patient 76	57	male	T3N2M0	T3	N2	M0	III	rectum	rectum	Left	No	No					<5	≥37	Positive	MSI	2.93333	0		2.93333	0
Patient 77	47	male	T3N1M0	T3	N1	M0	III	colon sigmoideum	colon	Left	No	No	1.4x1.1cm	moderately-poorly	1.4cm	Adenocarcinoma	<5	<37	Positive	MSS	7.6	7.4	0	7.6	0	capeOX 6cycles	SD
Patient 78	61	male	T4N2M1	T4	N2	M1	IV	rectum	rectum	Left	No	No					<5	<37	Positive	MSS	11.9667	0		11.9667	0
Patient 79	48	male	T3N0M0	T3	N0	M0	II	descending colon	colon	Left	No	No	3x2cm	moderately	3cm	Adenocarcinoma	≥5	<37	Positive	MSS	11.3667	11.6	0	11.3667	0	capeOX 6cycles	SD
Patient 80	39	female	T3N2M0	T3	N2	M0	III	colon sigmoideum	colon	Left	No	No	5x4cm	poorly	5cm	Mucinous adenocarcinoma	<5	<37	Negative	MSS	10.9	10.9333	0	10.9	0	folfox 6cycles	SD
Patient 81	51	female	T3N0M0	T3	N0	M0	II	rectum	rectum	Left	No	No	6x3.5cm	moderately-poorly	6cm	Adenocarcinoma (including mucinous adenocarcinoma)	≥5	<37	Negative	MSS	21.2	10.2333	1	21.2	0	capeOX 2cycles	PD
Patient 82	39	male	T2N2M0	T2	N2	M0	III	rectum	rectum	Left	No	No	3x2.5cm	moderately	3cm	Adenocarcinoma	<5	<37	Positive	MSS	10.7	10.3667	0	10.7	0	capeOX 6cycles	SD
Patient 83	72	male	T4N0M0	T4	N0	M0	II	rectum	rectum	Left	No	No	8.6x4.2cm	moderately-poorly	8.6cm	Adenocarcinoma	≥5	<37	Positive	MSS	10.6333	10.1667	0	10.6333	0	capeOX 6cycles	SD
Patient 84	62	male	T3N1M1	T3	N1	M1	IV	rectum	rectum	Left	No	No	2x1.5cm	moderately	2cm	Adenocarcinoma	<5	<37	Positive	MSS	7.1	7	0	7.1	0	folfox 6cycles	SD
Patient 85	69	male	T3N2M1	T3	N2	M1	IV	rectum	rectum	Left	No	No							Positive	MSS	9	0		9	0
Patient 86	70	male	TxNxM1	Tx	Nx	M1	IV	ascending colon	colon	Right	No	No					≥5	≥37	Positive	MSS	9.1	0		9.1	0
Patient 87	70	female	T3N2M0	T3	N2	M0	III	rectum	rectum	Left	No	No	6x5cm	moderately-poorly	6cm	Adenocarcinoma	<5	<37	Positive	MSS	10.4	6.16667	0	10.4	0	capeOX 6cycles	SD
Patient 88	77	male	T3N2M0	T3	N2	M0	III	colon sigmoideum	colon	Left	No	No	8x8cm	moderately-poorly	8cm	Adenocarcinoma	<5	<37	Positive	MSS	3.23333	0		3.23333	0
Patient 89	46	male	T3N2M0	T3	N2	M0	III	rectum	rectum	Left	No	No	5x4.5cm	poorly	5cm	Adenocarcinoma	≥5	≥37	Positive	MSS	8.83333	8.33333	0	8.83333	0	capeOX 6cycles	SD
Patient 90	56	male	TxNxM1	Tx	Nx	M1	IV	ileocecal junction		Right	No	No					≥5	≥37	Positive	MSS	9.8	0		9.8	0
Patient 91	60	male	T2N0M0	T2	N0	M0	I	rectum	rectum	Left	No	No	5x4cm	moderately-highly	5cm	Adenocarcinoma	<5	<37	Positive	MSS	9.9	9.5	0	9.9	0
Patient 92	55	male	T3N1M0	T3	N1	M0	III	ascending colon	colon	Right	Yes	No	4x3.5cm	moderately-poorly	4cm	Adenocarcinoma	≥5	≥37	Negative	MSS	8.8	9.06667	0	8.8	0	folfox+cetuximab 6cycles	SD
Patient 93	59	male	T3N2M0	T3	N2	M0	III	rectum	rectum	Left	No	No	3x2cm		3cm	Adenocarcinoma	<5	<37	Positive	MSS	8.26667	4.36667	0	8.26667	0	capeOX 3cycles	SD
Patient 94	48	male	T3N0M0	T3	N0	M0	II	descending colon	colon	Left	No	No	6x4cm	moderately	6cm	Adenocarcinoma	<5	<37	Positive	MSS	3.13333	3.03333	0	3.13333	0	folfox 2cycles
Patient 95	72	female	TxNxM1	Tx	Nx	M1	IV	transverse colon	colon	Right	No	No				Adenocarcinoma	≥5	≥37	Positive	MSS	9.2	0		9.2	0
Patient 96	52	female	T2N1M0	T2	N1	M0	III	colon sigmoideum	colon	Left	No	No	3.3x2.7cm	moderately	3.3cm	Adenocarcinoma	<5	<37	Positive	MSS	7.8	7.8	0	7.8	0	folfox 1cycle	SD
Patient 97	54	male	T3N2M0	T3	N2	M0	III	ileocecal junction	colon	Right	No	No	8x6.5cm	moderately	8cm	Adenocarcinoma (including mucinous adenocarcinoma)	≥5	<37	Negative	MSS	7.96667	7.46667	0	7.96667	0	capeOX 7cycles	SD
Patient 98	73	male	T3N2M0	T3	N2	M0	III	rectum	rectum	Left	No	No	9.2x1.7cm	poorly	9.2cm	Mucinous adenocarcinoma	≥5	<37	Positive	MSS	7.4	7.4	0	7.4	0	capeOX 7cycles	SD
Patient 99	55	female	T3N2M1	T3	N2	M1	IV	rectum	rectum	Left	No	No	3.5x3.4cm	moderately	3.5cm	Adenocarcinoma	<5	<37	Positive	MSS	7	6.93333	0	7	0	capeOX 7cycles	SD
Patient 100	81	female	T3N0M0	T3	N0	M0	II	colon sigmoideum	colon	Left	No	No	5x4cm	moderately-poorly	5cm	Adenocarcinoma	<5	<37	Positive	MSS	7.1	4.66667	1	7.1	0	No chemotherapy
Patient 101	49	male	T2N0M0	T2	N0	M0	I	colon sigmoideum	colon	Left	No	No	2x1cm	moderately	2cm	Adenocarcinoma	<5	<37	Positive	MSS	6.73333	6.53333	0	6.73333	0	unkown
Patient 102	60	male	T3N1M0	T3	N1	M0	III	ascending colon	colon	Right	No	No	5x3.5cm	moderately	5cm	Adenocarcinoma (including mucinous adenocarcinoma)	<5	<37	Positive	MSS	7.1	6.9	0	7.1	0	capeOX 6cycles
Patient 103	60	male	TxNxM1	Tx	Nx	M1	IV	descending colon	colon	Left	No	No					≥5	<37	Positive	MSS	6.06667	0		6.06667	0
Patient 104	59	male	T3N1M0	T3	N1	M0	III	rectum	rectum	Left	No	No	5x3.5cm	poorly	5cm	Mucinous adenocarcinoma	≥5	≥37	Positive	MSS	6.4	5.26667	1	6.4	0	capeOX 5cycles	PD
Patient 105	78	female	T3N0M1	T3	N0	M1	IV	colon sigmoideum	colon	Left+Right	Yes	No	3.5x3.3cm	moderately	3.5cm	Adenocarcinoma	<5	<37	Positive	MSS	5.96667	0		5.96667	0
Patient 106	45	female	T1N0M0	T1	N0	M0	I	rectum	rectum	Left	No	No	4x4cm		4cm	Adenocarcinoma	<5	<37	Positive	MSS	6.06667	5.7	0	6.06667	0	folfox 3cycles	SD
Patient 107	58	female	TxNxM1	Tx	Nx	M1	IV	rectum	rectum	Left	No	No				Adenocarcinoma	≥5	≥37	Positive	MSS	6	0		6	0
Patient 108	53	male	T3N1M0	T3	N1	M0	III	transverse colon	colon	Right	No	No	3.5x2cm	moderately	3.5cm	Adenocarcinoma	<5	<37	Positive	MSS	5.46667	5.33333	0	5.46667	0	capeOX 6cycles	SD
Patient 109	65	male	T3N2M0	T3	N2	M0	III	rectum	rectum	Left	No	No	3x2.2cm		3cm	Adenocarcinoma	<5	<37	Positive	MSS	9.03333	4.36667	0	9.03333	0	capeOX 3cycles	SD
Patient 110	70	male	T3N0M0	T3	N0	M0	II	colon sigmoideum	colon	Left	No	No	3.5x2.5cm	moderately	3.5cm	Adenocarcinoma	≥5	<37	Positive	MSS	8.83333	8.93333	0	8.83333	0	capeOX 8cycles	SD
Patient 111	83	male	T2N0M0	T2	N0	M0	I	ascending colon	colon	Right	No	No	4.5x3.5cm	moderately	4.5cm	Adenocarcinoma	<5	<37	Positive	MSS	8.9	8.76667	0	8.9	0	No chemotherapy

## Sheet: Table S2
Table S2. The 599-gene panel list.
ABCB1
ABCC2
ABCC4
ABCC6
ABL1
ABL2
ACVR1
ACVR1B
AGO2
AKT1
AKT2
AKT3
ALK
ALOX12B
AMER1
ANKRD11
APC
AR
ARAF
ARFRP1
ARID1A
ARID1B
ARID2
ARID5B
ASXL1
ASXL2
ATM
ATR
ATRX
AURKA
AURKB
AXIN1
AXIN2
AXL
B2M
BABAM1
BAP1
BARD1
BBC3
BCL10
BCL2
BCL2L1
BCL2L11
BCL2L2
BCL6
BCOR
BCORL1
BCR
BIRC3
BLM
BMPR1A
BRAF
BRCA1
BRCA2
BRD4
BRIP1
BTG1
BTG2
BTK
EMSY
C8orf34
CALR
CARD11
CARM1
CASP8
CBFB
CBL
CBR3
CCND1
CCND2
CCND3
CCNE1
CD22
CD274
CD276
CD70
CD74
CD79A
CD79B
CDA
CDC42
CDC73
CDH1
CDK12
CDK4
CDK6
CDK8
CDKN1A
CDKN1B
CDKN2A
CDKN2B
CDKN2C
CEBPA
CENPA
CHD2
CHD4
CHEK1
CHEK2
CIC
CREBBP
CRKL
CRLF2
CSDE1
CSF1R
CSF3R
CTCF
CTLA4
CTNNA1
CTNNB1
CUL3
CUL4A
CXCR4
CYLD
CYP17A1
CYP19A1
CYP1B1
CYP2B6
CYP2C9
CYP2D6
CYP4B1
CYSLTR2
DAXX
DCUN1D1
DDR1
DDR2
DHFR
DICER1
DIS3
DNAJB1
DNMT1
DNMT3A
DNMT3B
DOT1L
DPYD
DROSHA
DUSP4
DYNC2H1
E2F3
EED
EGFL7
EGFR
EIF1AX
EIF4A2
EIF4E
ELF3
EP300
EPAS1
EPCAM
EPHA3
EPHA5
EPHA7
EPHB1
EPHB4
EPHX1
ERBB2
ERBB3
ERBB4
ERCC2
ERCC3
ERCC4
ERCC5
ERF
ERG
ERRFI1
ESR1
ETV1
ETV4
ETV5
ETV6
EWSR1
EZH1
EZH2
EZR
ABRAXAS1
FAM46C
FAM58A
FANCA
FANCC
FANCD2
FANCE
FANCF
FANCG
FANCL
FAS
FAT1
FBXW7
FGF10
FGF12
FGF14
FGF19
FGF23
FGF3
FGF4
FGF6
FGFR1
FGFR2
FGFR3
FGFR4
FH
FLCN
FLT1
FLT3
FLT4
FOXA1
FOXL2
FOXO1
FOXP1
FRS2
FUBP1
FYN
GABRA6
GATA1
GATA2
GATA3
GATA4
GATA6
GGH
GID4
GLI1
GNA11
GNA13
GNAQ
GNAS
ADGRA2
GPS2
GREM1
GRIN2A
GRM3
GSK3B
GSTP1
H3F3A
H3F3B
H3F3C
HAS3
HDAC1
HGF
HIST1H1C
HIST1H2BD
HIST1H3A
HIST1H3B
HIST1H3C
HIST1H3D
HIST1H3E
HIST1H3F
HIST1H3G
HIST1H3H
HIST1H3I
HIST1H3J
HIST2H3C
HIST2H3D
HIST3H3
HLA-A
HLA-B
HNF1A
HOXB13
HRAS
HSD3B1
HSP90AA1
ICOSLG
ID3
IDH1
IDH2
IFNGR1
IGF1
IGF1R
IGF2
IKBKE
IKZF1
IL10
IL7R
INHA
INHBA
INPP4A
INPP4B
INPPL1
INSR
IRF2
IRF4
IRS1
IRS2
JAK1
JAK2
JAK3
JUN
KAT6A
KDM5A
KDM5C
KDM6A
KDR
KEAP1
KEL
KIT
KLF4
KLHL6
KMT2A
KMT2B
KMT2C
KMT2D
KNSTRN
KRAS
LATS1
LATS2
LMO1
LRP1B
LTK
LYN
LZTR1
MAF
MAGI2
MALT1
MAP2K1
MAP2K2
MAP2K4
MAP3K1
MAP3K13
MAP3K14
MAPK1
MAPK3
MAPKAP1
MAX
MCL1
MDC1
MDM2
MDM4
MED12
MEF2B
MEN1
MERTK
MET
MGA
MITF
MKNK1
MLH1
MPL
MRE11
MSH2
MSH3
MSH6
MSI1
MSI2
MST1
MST1R
MTAP
MTHFR
MTOR
MTR
MTRR
MUTYH
MYB
MYC
MYCL
MYCN
MYD88
MYOD1
NAT2
NBN
NCOA3
NCOR1
NEGR1
NF1
NF2
NFE2L2
NFKBIA
NKX2-1
NKX3-1
NOTCH1
NOTCH2
NOTCH3
NOTCH4
NPM1
NQO1
NRAS
NSD1
NT5C2
NTHL1
NTRK1
NTRK2
NUDT15
NUF2
NUP93
NUTM1
P2RY8
PAK1
PAK3
PAK5
PALB2
PRKN
PARP1
PARP2
PARP3
PAX5
PBRM1
PDCD1
PDCD1LG2
PDGFRA
PDGFRB
PDK1
PDPK1
PGR
PHOX2B
PIK3C2B
PIK3C2G
PIK3C3
PIK3CA
PIK3CB
PIK3CD
PIK3CG
PIK3R1
PIK3R2
PIK3R3
PIM1
PLCG2
PLK2
PMAIP1
PMS1
PMS2
PNRC1
POLD1
POLE
PPARG
PPM1D
PPP2R1A
PPP2R2A
PPP4R2
PPP6C
PRDM1
PRDM14
PREX2
PRKAR1A
PRKCI
PRKD1
PRKDC
PRSS8
PTCH1
PTEN
PTP4A1
PTPN11
PTPRD
PTPRO
PTPRS
PTPRT
QKI
RAB35
RAC1
RAC2
RAD21
RAD50
RAD51
RAD51B
RAD51C
RAD51D
RAD52
RAD54L
RAF1
RANBP2
RARA
RASA1
RB1
RBM10
RECQL
RECQL4
REL
RET
RFWD2
RHEB
RHOA
RICTOR
RIT1
RNF43
ROS1
RPS6KA4
RPS6KB2
RPTOR
RRAGC
RRAS
RRAS2
RRM1
RSPO2
RTEL1
RUNX1
RUNX1T1
RXRA
RYBP
SDC4
SDHA
SDHAF2
SDHB
SDHC
SDHD
SEMA3C
SESN1
SESN2
SESN3
SETD2
KMT5A
SF3B1
SGK1
SH2B3
SH2D1A
SHOC2
SHQ1
SLC22A16
SLC34A2
SLIT2
SLX4
SMAD2
SMAD3
SMAD4
SMARCA4
SMARCB1
SMARCD1
SMO
SMYD3
SNCAIP
SOCS1
SOD2
SOS1
SOX10
SOX17
SOX2
SOX9
SPEN
SPOP
SPRED1
SPTA1
SRC
SRSF2
STAG2
STAT3
STAT4
STAT5A
STAT5B
STK11
STK19
STK40
SUFU
SUZ12
SYK
TAF1
TAP1
TAP2
TBX3
ELOC
TCF3
TCF7L2
TEK
TERC
TERT
TET1
TET2
TGFBR1
TGFBR2
TIPARP
TMEM127
TMPRSS2
TNFAIP3
TNFRSF14
TOP1
TOP2A
TP53
TP53BP1
TP63
TPMT
TRAF2
TRAF7
TSC1
TSC2
TSHR
TYMS
TYRO3
U2AF1
UGT1A1
UGT1A9
UMPS
UPF1
VEGFA
VHL
VTCN1
NSD2
NSD3
WISP3
WT1
WWTR1
XIAP
XPC
XPO1
XRCC1
XRCC2
YAP1
YES1
ZBTB2
ZFHX3
ZNF217
ZNF703
FAT4
ACTA2
ERCC1
NTRK3
NRG1

## Sheet: Table S3
Table S3. The relationship bentween clinicopathological characteristics and the gene alterations in FPHYP cohort.
	BRAF		p	ARID2		p	GNAQ		p	KMT2C
	MT (n=9)	WT (n=102)		MT (n=6)	WT (n=105)		MT (n=9)	WT (n=102)		MT (n=9)	WT (n=102)
Age			0.3172			0.376			0.6149			0.6308
median	58(22-73)	59.5(17-87)		66.5(42-81)	59(17-87)		58(42-79)59.5(17-87)			60(36-78)	59 (17-87)
Gender			0.2668			1			0.468			0.02991
Male	8	67		4	71		5	70		9	66
Female	1	35		2	34		4	32		0	36
AJCC TNM stage			0.887			0.6356			0.6288			0.3209
I	0	13		0	13		2	11		0	13
II	3	24		3	24		2	25		4	23
III	4	40		2	42		4	40		2	42
IV	2	25		1	26		1	26		3	24
Primary Site			0.4583			0.4104			1			0.3582
Left colon	2	34		1	35		3	33		5	31
Right colon	4	23		3	24		2	25		2	25
Rectum	3	44		2	45		4	43		2	45
Others	0	1		0	1		0	1		0	1
Histology			0.451			0.2887			0.1302			0.9275
adenocarcinoma	4	64		2	66		4	64		6	62
adenocarcinoma with mucinous component	1	6		1	6		1	6		0	7
mucinous adenocarcinoma	0	6		0	6		0	6		0	6
adenocarcinoma with signet ring cell	0	1		0	1		0	1		0	1
Intramucosal carcinoma	0	1		0	1		1	0		0	1
Others or Unkown	4	24		3	25		3	25		3	25
Histological Differentiattion			0.2341			0.1205			0.7491			0.3312
moderately	3	54		1	56		5	52		3	54
moderately-highly	0	2		0	2		0	2		0	2
moderately-poorly	2	11		2	11		0	13		1	12
poorly	3	10		2	11		2	11		2	11
poorly-moderately	0	3		0	3		0	3		1	2
NA and others	1	22		1	22		2	21		2	21
MSI status			0.09945			0.04554			0.4563			0.09945
MSS	7	97		4	100		8	96		7	97
MSI	2	5		2	5		1	6		2	5
Unknown
TMB status			0.2737			0.1816			0.7174			0.2737
TMB-Low	4	68		2	70		5	67		4	68
TMB-High	5	34		4	35		4	35		5	34
Metastasis status			1			1			0.4501			0.6854
Yes	2	25		1	26		1	26		3	24
No	7	77		5	79		8	76		6	78
First-line Therapy			0.6264			0.5494			0.3418			0.6011
Chemotherapy	6	59		3	62		7	58		5	60
Chemotherapy + bevacizumab/cetuximab	2	12		1	13		0	14		2	12
Unknown	1	31		2	30		2	30		2	30

## Sheet: Table S4
Table S4. Co-occurrence and mutually exclusive pairwise in the FPHYP cohort.
Gene 1	Gene 2	p Value	Odds Ratio	00	11	01	10	p Adj	Event	Pair	Event_Ratio
CTNNB1	ACVR1B	0.00043835	64.8325	104	3	2	2	0.0127653	Co_Occurence	ACVR1B, CTNNB1	3/4
CTNNB1	ATM	0.00055676	39.8815	97	4	9	1	0.015287	Co_Occurence	ATM, CTNNB1	4/10
CTNNB1	MGA	0.000864364	44.7639	103	3	3	2	0.0224501	Co_Occurence	CTNNB1, MGA	3/5
PIK3CA	FBXW7	0.00112527	5.86859	78	10	10	13	0.0277278	Co_Occurence	FBXW7, PIK3CA	10/23
TP53	CTNNB1	0.0018518	0	28	0	5	78	0.0431626	Mutually_Exclusive	CTNNB1, TP53	0/83
ATM	FBXW7	0.00193131	7.41615	85	7	13	6	0.0431626	Co_Occurence	ATM, FBXW7	7/19
FAT1	CTNNB1	0.00235193	27.6164	101	3	2	5	0.0443177	Co_Occurence	CTNNB1, FAT1	3/7
NOTCH3	CTNNB1	0.00235193	27.6164	101	3	2	5	0.0443177	Co_Occurence	CTNNB1, NOTCH3	3/7
FAT1	ERBB2	0.00235193	27.6164	101	3	2	5	0.0443177	Co_Occurence	ERBB2, FAT1	3/7
NOTCH3	TSC2	0.00235193	27.6164	101	3	2	5	0.0443177	Co_Occurence	NOTCH3, TSC2	3/7
SMAD4	ALK	0.00312242	9.23317	92	5	6	8	0.0566159	Co_Occurence	ALK, SMAD4	5/14
APC	FBXW7	0.00340999	11.1736	34	19	1	57	0.0580026	Co_Occurence	APC, FBXW7	19/58
BRAF	RNF43	0.00347726	23.088	100	3	2	6	0.0580026	Co_Occurence	BRAF, RNF43	3/8
CTNNB1	FBXW7	0.00356103	21.509	90	4	16	1	0.0580026	Co_Occurence	CTNNB1, FBXW7	4/17
TP53	PIK3CA	0.00380895	0.229897	20	10	13	68	0.0600066	Mutually_Exclusive	PIK3CA, TP53	10/81
MYC	CREBBP	0.0045389	18.5923	100	3	5	3	0.0671058	Co_Occurence	CREBBP, MYC	3/8
MGA	NOTCH3	0.0045389	18.5923	100	3	5	3	0.0671058	Co_Occurence	MGA, NOTCH3	3/8
BRAF	ALK	0.00529045	10.3989	95	4	7	5	0.0758824	Co_Occurence	ALK, BRAF	4/12
ATM	NOTCH3	0.00631185	10.0301	94	4	4	9	0.0879085	Co_Occurence	ATM, NOTCH3	4/13
KRAS	AXIN2	0.00751063	Inf	68	5	0	38	0.10088	Co_Occurence	AXIN2, KRAS	5/38
NOTCH2	FAT1	0.00766314	13.9979	99	3	5	4	0.10088	Co_Occurence	FAT1, NOTCH2	3/9
FBXW7	MGA	0.00940266	10.7504	89	4	2	16	0.120479	Co_Occurence	FBXW7, MGA	4/18
PIK3CA	APC	0.0103678	6.2199	33	21	55	2	0.123345	Co_Occurence	APC, PIK3CA	21/57
BRAF	ATM	0.0105827	7.98832	93	4	9	5	0.123345	Co_Occurence	ATM, BRAF	4/14
FBXW7	KRAS	0.0109858	3.72749	61	13	30	7	0.123345	Co_Occurence	FBXW7, KRAS	13/37
ACVR1B	ATM	0.0111631	13.7086	96	3	10	2	0.123345	Co_Occurence	ACVR1B, ATM	3/12
TSC2	ATM	0.0111631	13.7086	96	3	10	2	0.123345	Co_Occurence	ATM, TSC2	3/12
NOTCH2	BRAF	0.0111665	11.646	98	3	6	4	0.123345	Co_Occurence	BRAF, NOTCH2	3/10
FAT1	CREBBP	0.0118268	11.1924	98	3	5	5	0.127703	Co_Occurence	CREBBP, FAT1	3/10
AMER1	KRAS	0.0128315	7.40492	66	8	35	2	0.135506	Co_Occurence	AMER1, KRAS	8/37
ERBB2	CTNNB1	0.0154909	20.8952	103	2	3	3	0.141778	Co_Occurence	CTNNB1, ERBB2	2/6
TSC2	CTNNB1	0.0154909	20.8952	103	2	3	3	0.141778	Co_Occurence	CTNNB1, TSC2	2/6
FGFR2	ERBB2	0.0154909	20.8952	103	2	3	3	0.141778	Co_Occurence	ERBB2, FGFR2	2/6
TSC2	ERBB2	0.0154909	20.8952	103	2	3	3	0.141778	Co_Occurence	ERBB2, TSC2	2/6
TGFBR2	ERBB4	0.0154909	20.8952	103	2	3	3	0.141778	Co_Occurence	ERBB4, TGFBR2	2/6
TGFBR2	ROS1	0.0154909	20.8952	103	2	3	3	0.141778	Co_Occurence	ROS1, TGFBR2	2/6
TSC2	ROS1	0.0154909	20.8952	103	2	3	3	0.141778	Co_Occurence	ROS1, TSC2	2/6
BRAF	CREBBP	0.0171088	9.29867	97	3	5	6	0.15084	Co_Occurence	BRAF, CREBBP	3/11
BRAF	FAT1	0.0171088	9.29867	97	3	5	6	0.15084	Co_Occurence	BRAF, FAT1	3/11
MGA	ATM	0.0207688	9.14179	95	3	10	3	0.175318	Co_Occurence	ATM, MGA	3/13
ERBB2	MGA	0.0228041	15.8142	102	2	4	3	0.175318	Co_Occurence	ERBB2, MGA	2/7
TSC2	MGA	0.0228041	15.8142	102	2	4	3	0.175318	Co_Occurence	MGA, TSC2	2/7
ACVR1B	NTRK3	0.0228041	15.8142	102	2	4	3	0.175318	Co_Occurence	ACVR1B, NTRK3	2/7
CTNNB1	NTRK3	0.0228041	15.8142	102	2	4	3	0.175318	Co_Occurence	CTNNB1, NTRK3	2/7
IRS1	NTRK3	0.0228041	15.8142	102	2	4	3	0.175318	Co_Occurence	IRS1, NTRK3	2/7
ROS1	NTRK3	0.0228041	15.8142	102	2	4	3	0.175318	Co_Occurence	NTRK3, ROS1	2/7
TGFBR2	NTRK3	0.0228041	15.8142	102	2	4	3	0.175318	Co_Occurence	NTRK3, TGFBR2	2/7
AMER1	FAT1	0.0235671	7.93209	96	3	5	7	0.178331	Co_Occurence	AMER1, FAT1	3/12
ALK	FBXW7	0.0261181	4.63022	85	5	15	6	0.19457	Co_Occurence	ALK, FBXW7	5/21
TCF7L2	APC	0.0291009	Inf	35	10	66	0	0.202063	Co_Occurence	APC, TCF7L2	10/66
TCF7L2	PIK3CA	0.0307032	4.52607	83	5	18	5	0.202063	Co_Occurence	PIK3CA, TCF7L2	5/23
ALK	CREBBP	0.0312403	6.89888	95	3	5	8	0.202063	Co_Occurence	ALK, CREBBP	3/13
ALK	FAT1	0.0312403	6.89888	95	3	5	8	0.202063	Co_Occurence	ALK, FAT1	3/13
ACVR1B	E2F3	0.0313293	12.6876	101	2	5	3	0.202063	Co_Occurence	ACVR1B, E2F3	2/8
CTNNB1	E2F3	0.0313293	12.6876	101	2	5	3	0.202063	Co_Occurence	CTNNB1, E2F3	2/8
ACVR1B	NOTCH2	0.0313293	12.6876	101	2	5	3	0.202063	Co_Occurence	ACVR1B, NOTCH2	2/8
CTNNB1	NOTCH2	0.0313293	12.6876	101	2	5	3	0.202063	Co_Occurence	CTNNB1, NOTCH2	2/8
IRS1	NOTCH2	0.0313293	12.6876	101	2	5	3	0.202063	Co_Occurence	IRS1, NOTCH2	2/8
TSC2	NOTCH2	0.0313293	12.6876	101	2	5	3	0.202063	Co_Occurence	NOTCH2, TSC2	2/8
NTRK3	MGA	0.03336	11.9224	101	2	4	4	0.205313	Co_Occurence	MGA, NTRK3	2/8
ATM	E2F3	0.0338052	6.8345	94	3	4	10	0.205313	Co_Occurence	ATM, E2F3	3/14
ATM	NOTCH2	0.0338052	6.8345	94	3	4	10	0.205313	Co_Occurence	ATM, NOTCH2	3/14
FAT1	FBXW7	0.0339696	5.31802	87	4	16	4	0.205313	Co_Occurence	FAT1, FBXW7	4/20
NOTCH3	FBXW7	0.0339696	5.31802	87	4	16	4	0.205313	Co_Occurence	FBXW7, NOTCH3	4/20
ERBB2	FBXW7	0.0399853	7.63411	89	3	17	2	0.215245	Co_Occurence	ERBB2, FBXW7	3/19
FGFR2	FBXW7	0.0399853	7.63411	89	3	17	2	0.215245	Co_Occurence	FBXW7, FGFR2	3/19
TSC2	FBXW7	0.0399853	7.63411	89	3	17	2	0.215245	Co_Occurence	FBXW7, TSC2	3/19
CTNNB1	CREBBP	0.0409884	10.5658	100	2	6	3	0.215245	Co_Occurence	CREBBP, CTNNB1	2/9
ERBB2	CREBBP	0.0409884	10.5658	100	2	6	3	0.215245	Co_Occurence	CREBBP, ERBB2	2/9
FGFR2	CREBBP	0.0409884	10.5658	100	2	6	3	0.215245	Co_Occurence	CREBBP, FGFR2	2/9
TGFBR2	CREBBP	0.0409884	10.5658	100	2	6	3	0.215245	Co_Occurence	CREBBP, TGFBR2	2/9
ACVR1B	FAT1	0.0409884	10.5658	100	2	6	3	0.215245	Co_Occurence	ACVR1B, FAT1	2/9
FGFR2	FAT1	0.0409884	10.5658	100	2	6	3	0.215245	Co_Occurence	FAT1, FGFR2	2/9
IRS1	FAT1	0.0409884	10.5658	100	2	6	3	0.215245	Co_Occurence	FAT1, IRS1	2/9
ERBB2	NOTCH3	0.0409884	10.5658	100	2	6	3	0.215245	Co_Occurence	ERBB2, NOTCH3	2/9
ERBB4	NOTCH3	0.0409884	10.5658	100	2	6	3	0.215245	Co_Occurence	ERBB4, NOTCH3	2/9
MGA	NOTCH2	0.0455446	9.53932	100	2	5	4	0.234055	Co_Occurence	MGA, NOTCH2	2/9
NTRK3	NOTCH2	0.0455446	9.53932	100	2	5	4	0.234055	Co_Occurence	NOTCH2, NTRK3	2/9
FAT1	TP53	0.0492126	0.227583	28	3	75	5	0.245378	Mutually_Exclusive	FAT1, TP53	3/80
FAT1	ATM	0.0503012	5.43916	93	3	10	5	0.245378	Co_Occurence	ATM, FAT1	3/15
CREBBP	SMAD4	0.0503012	5.43916	93	3	10	5	0.245378	Co_Occurence	CREBBP, SMAD4	3/15
FAT1	SMAD4	0.0503012	5.43916	93	3	10	5	0.245378	Co_Occurence	FAT1, SMAD4	3/15
NOTCH3	SMAD4	0.0503012	5.43916	93	3	10	5	0.245378	Co_Occurence	NOTCH3, SMAD4	3/15
BRAF	CTNNB1	0.0517058	9.02898	99	2	3	7	0.24721	Co_Occurence	BRAF, CTNNB1	2/10
BRAF	IRS1	0.0517058	9.02898	99	2	3	7	0.24721	Co_Occurence	BRAF, IRS1	2/10

## Sheet: Table S5
Table S5. The AR germline mutations detected in CRCs.
Sample ID	Chromosome	Start_Position	End_Position	Reference_Allele	Variant_Allele	Hugo_Symbol	Variant_Classification	Variant Detail	Variant Allel Frequency	Reference reads	Alteration reads	Pure Hybrid	rs number（SNP150）	rs number （SNP138）	ClinVar Annotation
Patient 7	chrx	66765158	66765158	-	gcagcagca	AR	nonframeshift insertion	AR:NM_000044:exon1:c.231_239dup:p.78_80dup	98.61%	0	71	1	rs4045402	.	.
Patient 12	chrx	66914537	66914537	c	g	AR	nonsynonymous SNV	AR:NM_001348061:exon4:c.1908C>G:p.C636W	100.00%	0	169	1	.	.	.
Patient 17	chrx	66765158	66765158	-	gcagca	AR	nonframeshift insertion	AR:NM_000044:exon1:c.234_239dup:p.79_80dup	81.20%	5	95	1	rs3032358	.	Benign
Patient 17	chrx	66766356	66766356	-	ggcggc	AR	nonframeshift insertion	AR:NM_000044:exon1:c.1415_1420dup:p.472_473dup	77.53%	3	69	1	.	.	Likely_benign
Patient 18	chrx	66765159	66765161	gca	-	AR	nonframeshift deletion	AR:NM_000044:exon1:c.237_239del:p.Q80del	85.29%	1	87	1	rs778920072	.	.
Patient 20	chrx	66765158	66765158	-	gcagcagca	AR	nonframeshift insertion	AR:NM_000044:exon1:c.231_239dup:p.78_80dup	82.14%	0	69	1	rs4045402	.	.
Patient 23	chrx	66765158	66765158	-	gcagca	AR	nonframeshift insertion	AR:NM_000044:exon1:c.234_239dup:p.79_80dup	100.00%	0	103	1/1	rs3032358	.	Benign
Patient 24	chrx	66931301	66931301	g	c	AR	nonsynonymous SNV	AR:NM_000044:exon4:c.1943G>C:p.S648T	52.22%	388	424	0/1	.	.	.
Patient 24	chrx	66765158	66765158	-	gcagcagcagca	AR	nonframeshift insertion	AR:NM_000044:exon1:c.228_239dup:p.77_80dup	32.40%	132	81	0/1	.	.	.
Patient 28	chrx	66905791	66905791	g	a	AR	nonsynonymous SNV	AR:NM_001348064:exon2:c.1625G>A:p.R542Q	41.30%	145	102	0/1	rs200700978	rs200700978	.
Patient 28	chrx	66765158	66765158	-	gcagca	AR	nonframeshift insertion	AR:NM_000044:exon1:c.234_239dup:p.79_80dup	30.63%	93	49	0/1	rs3032358	.	Benign
Patient 29	chrx	66765162	66765164	gca	-	AR	nonframeshift deletion	AR:NM_000044:exon1:c.174_176del:p.Q80del	79.47%	2	151	0/1	.	.	.
Patient 32	chrx	66765158	66765158	-	gcagca	AR	nonframeshift insertion	AR:NM_000044:exon1:c.234_239dup:p.79_80dup	75.38%	2	49	1	rs3032358	.	Benign
Patient 36	chrx	66766357	66766359	ggc	-	AR	nonframeshift deletion	AR:NM_000044:exon1:c.1418_1420del:p.G473del	91.82%	0	101	1	.	.	Likely_benign
Patient 39	chrx	66765159	66765161	gca	-	AR	nonframeshift deletion	AR:NM_000044:exon1:c.237_239del:p.Q80del	82.26%	0	102	1	rs778920072	.	.
Patient 40	chrx	66765158	66765158	-	gca	AR	nonframeshift insertion	AR:NM_000044:exon1:c.237_239dup:p.Q80dup	51.19%	9	43	0/1	rs3032358	.	benign / likely_benign
Patient 41	chrx	66765158	66765158	-	gcagcagca	AR	nonframeshift insertion	AR:NM_000044:exon1:c.231_239dup:p.78_80dup	82.86%	1	87	1	rs4045402	.	.
Patient 46	chrx	66765158	66765158	-	gcagca	AR	nonframeshift insertion	AR:NM_000044:exon1:c.234_239dup:p.79_80dup	76.00%	2	76	1	rs3032358	.	benign
Patient 47	chrx	66765158	66765158	-	gcagca	AR	nonframeshift insertion	AR:NM_000044:exon1:c.234_239dup:p.79_80dup	85.71%	2	84	1	rs3032358	.	benign
Patient 48	chrx	66765158	66765158	-	gcagcagca	AR	nonframeshift insertion	AR:NM_000044:exon1:c.231_239dup:p.78_80dup	75.26%	3	73	1	rs4045402	.	.
Patient 48	chrx	66766357	66766359	ggc	-	AR	nonframeshift deletion	AR:NM_000044:exon1:c.1418_1420del:p.G473del	85.84%	1	97	1	.	.	likely_benign
Patient 49	chrx	66766357	66766359	ggc	-	AR	nonframeshift deletion	AR:NM_000044:exon1:c.1418_1420del:p.G473del	82.14%	2	92	1	.	.	Likely_benign
Patient 50	chrx	66765159	66765161	gca	-	AR	nonframeshift deletion	AR:NM_000044:exon1:c.237_239del:p.Q80del	80.68%	0	71	1	rs778920072	.	.
Patient 51	chrx	66765158	66765158	-	gcagcagcagca	AR	nonframeshift insertion	AR:NM_000044:exon1:c.228_239dup:p.77_80dup	71.76%	3	61	1	.	.	.
Patient 54	chrx	66765158	66765158	t	a	AR	nonsynonymous SNV	AR:NM_000044:exon1:c.170T>A:p.L57Q	42.46%	161	138	0/1	rs78686797	rs78686797	uncertain_significance
Patient 56	chrx	66765158	66765158	-	gcagcagca	AR	nonframeshift insertion	AR:NM_000044:exon1:c.231_239dup:p.78_80dup	31.13%	76	47	0/1	rs4045402	.	.
Patient 57	chrx	66765158	66765158	-	gcagcagcagca	AR	nonframeshift insertion	AR:NM_000044:exon1:c.228_239dup:p.77_80dup	33.60%	68	42	0/1	.	.	.
Patient 60	chrx	66765158	66765158	-	gcagcagca	AR	nonframeshift insertion	AR:NM_000044:exon1:c.231_239dup:p.78_80dup	82.43%	1	61	1	rs4045402	.	.
Patient 61	chrx	66766357	66766377	ggcggcggcggcggcggcggc	-	AR	nonframeshift deletion	AR:NM_000044:exon1:c.1400_1420del:p.467_473del	93.57%	0	131	1	rs748538566	.	.
Patient 63	chrx	66765159	66765185	gcagcagcagcagcagcagcagcagca	-	AR	nonframeshift deletion	AR:NM_000044:exon1:c.213_239del:p.72_80del	76.64%	0	82	0/1	.	.	likely_benign
Patient 64	chrx	66765159	66765170	gcagcagcagca	-	AR	nonframeshift deletion	AR:NM_000044:exon1:c.228_239del:p.77_80del	92.11%	0	70	1	rs781380725	.	benign
Patient 66	chrx	66766319	66766319	g	c	AR	nonsynonymous SNV	AR:NM_000044:exon1:c.1331G>C:p.G444A	97.89%	0	139	1	.	.	.
Patient 71	chrx	66765164	66765164	-	gcagcagcagcagcagcagca	AR	nonframeshift insertion	AR:NM_000044:exon1:c.176_177insGCAGCAGCAGCAGCAGCAGCA:p.74_80dup	39.19%	0	58	0/1	.	.	.
Patient 72	chrx	66765159	66765161	gca	-	AR	nonframeshift deletion	AR:NM_000044:exon1:c.237_239del:p.Q80del	41.76%	82	71	0/1	rs778920072	.	.
Patient 73	chrx	66766357	66766359	ggc	-	AR	nonframeshift deletion	AR:NM_000044:exon1:c.1418_1420del:p.G473del	93.15%	0	68	1	.	.	likely_benign
Patient 74	chrx	66766319	66766319	g	c	AR	nonsynonymous SNV	AR:NM_000044:exon1:c.1331G>C:p.G444A	54.03%	114	134	0/1	.	.	.
Patient 74	chrx	66765159	66765161	gca	-	AR	nonframeshift deletion	AR:NM_000044:exon1:c.237_239del:p.Q80del	56.59%	1	103	0/1	rs778920072	.	.
Patient 78	chrx	66765158	66765158	-	gcagca	AR	nonframeshift insertion	AR:NM_000044:exon1:c.234_239dup:p.79_80dup	83.91%	2	73	1	rs3032358	.	benign
Patient 80	chrx	66765158	66765158	-	gcagca	AR	nonframeshift insertion	AR:NM_000044:exon1:c.234_239dup:p.79_80dup	32.50%	81	52	0/1	rs3032358	.	benign
Patient 82	chrx	66765159	66765161	gca	-	AR	nonframeshift deletion	AR:NM_000044:exon1:c.237_239del:p.Q80del	82.54%	3	52	1	rs778920072	.	.
Patient 87	chrx	66765167	66765167	-	gcagca	AR	nonframeshift insertion	AR:NM_000044:exon1:c.179_180insGCAGCA:p.79_80dup	31.87%	3	58	0/1	.	.	.
Patient 100	chrx	66765167	66765167	-	gcagcagcagca	AR	nonframeshift insertion	AR:NM_000044:exon1:c.179_180insGCAGCAGCAGCA:p.77_80dup	34.81%	0	55	0/1	.	.	.

## Sheet: Table S6
Table S6. The fusion genes in CRC patients.
Sample ID	Master genes	Fusion gene	Left gene detail	Right gene detail	Reads counts	Variation level
Patient 79	RSPO3	PTPRK-RSPO3	PTPRK:NM_001135648:exon1	RSPO3:NM_032784:exon2	65	III
Patient 88	HMGA2	RPSAP52-HMGA2	RPSAP52:NR_026825:exon1	HMGA2:NM_003483:exon2	9	III
Patient 91	RSPO3	PTPRK-RSPO3	PTPRK:NM_001135648:exon7	RSPO3:NM_032784:exon2	49	III
Patient 93	HMGA2	RPSAP52-HMGA2	RPSAP52:NR_026825:exon1	HMGA2:NM_003483:exon2	6	III
Patient 97	RSPO3	PTPRK-RSPO3	PTPRK:NM_001135648:exon1	RSPO3:NM_032784:exon2	11	III
Patient 102	NTRK1	TPR-NTRK1	TPR:NM_003292:exon9	NTRK1:NM_001012331:exon9	1153	I
Patient 103	FGFR1	KHDRBS3-FGFR1	KHDRBS3:NM_006558:exon2	FGFR1:NM_023110:exon3	6	II
Patient 103	FGFR1	KHDRBS3-FGFR1	KHDRBS3:NM_006558:exon2	FGFR1:NM_023110:exon4	5	II
According to the "Standards and Guidelines for the Interpretation and Reporting of Sequence Variants in Cancer" jointly published by ASCO, AMP, and CAP in 2017, the variants are classified into three types based on the variant and the level of evidence:
I: These are gene variants that have strong clinical significance in terms of treatment, prognosis, or diagnosis. Type I variants are FDA-approved or included in professional guidelines such as the NCCN Clinical Practice Guidelines, indicating predictable treatment response or resistance for a specific type of cancer.	II: These are gene variants that have potential clinical significance in terms of treatment, prognosis, or diagnosis.	III: These are gene variants with unknown clinical significance in terms of treatment, prognosis, or diagnosis, or variants that have never been reported in any cancer.

## Sheet: Table S7
Table S7. The co-occurrence of somatic-germline mutations in the two hypermutation CRC patients
Sample ID	Alteration Classification （0, Somatic; 1, germiline）	Chromosome	Start_Position	End_Position	Reference_Allele	Variant_Allele	Hugo_Symbol	DDR Pathway	Variant_Classification	Variant Detail	Variant Allel Frequency	Reference reads	Alteration reads	Pure Hybrid	rs number（SNP150）	rs number （SNP138）	ClinVar Annotation	InterVar Annotation
Patient 39	0	chr1	120462932	120462932	c	t	NOTCH2	/	nonsynonymous SNV	NOTCH2:NM_024408:exon30:c.5399G>A:p.R1800H	14.50%	2311	406	0/1	.	.	.	Uncertain significance
Patient 39	0	chr2	48030639	48030639	-	c	MSH6	MMR	frameshift insertion	MSH6:NM_000179:exon5:c.3261dup:p.F1088fs	9.02%	1932	222	0/1	rs267608087	.	Pathogenic	.
Patient 39	1	chr1	120459050	120459050	t	c	NOTCH2	/	nonsynonymous SNV	NOTCH2:NM_024408:exon34:c.6295A>G:p.M2099V	49.88%	412	416	0/1	rs201584590	rs201584590	.	Uncertain significance
Patient 39	1	chr2	48027437	48027437	-	gctcctaaagcaatggctttgt	MSH6	MMR	frameshift insertion	MSH6:NM_000179:exon4:c.2318_2339dup:p.L782fs	41.12%	198	139	0/1	.	.	.	.
Patient 46	0	chr1	228612632	228612632	c	t	HIST3H3	/	nonsynonymous SNV	HIST3H3:NM_003493:exon1:c.395G>A:p.R132H	11.90%	2965	401	0/1	.	.	.	Uncertain significance
Patient 46	0	chr6	157099611	157099611	g	a	ARID1B	/	nonsynonymous SNV	ARID1B:NM_020732:exon1:c.548G>A:p.G183D	13.97%	2806	456	0/1	.	.	.	Uncertain significance
Patient 46	0	chr6	157511311	157511311	c	t	ARID1B	/	nonsynonymous SNV	ARID1B:NM_020732:exon15:c.3829C>T:p.P1277S	8.82%	1538	149	0/1	rs866886080	.	.	Uncertain significance
Patient 46	0	chr7	140453185	140453185	g	t	BRAF	/	nonsynonymous SNV	BRAF:NM_004333:exon15:c.1750C>A:p.L584I	9.18%	701	71	0/1	.	.	.	Uncertain significance
Patient 46	0	chr7	140487360	140487360	g	a	BRAF	/	nonsynonymous SNV	BRAF:NM_004333:exon9:c.1165C>T:p.R389C	9.68%	2580	277	0/1	rs397507472	.	Uncertain_significance	Uncertain significance
Patient 46	0	chr7	142639534	142639534	c	t	KEL	/	nonsynonymous SNV	KEL:NM_000420:exon18:c.2024G>A:p.R675Q	9.63%	1183	126	0/1	rs760716472	.	.	Uncertain significance
Patient 46	0	chr7	142640074	142640074	c	t	KEL	/	nonsynonymous SNV	KEL:NM_000420:exon17:c.1829G>A:p.C610Y	7.34%	1287	102	0/1	.	.	.	Likely pathogenic
Patient 46	0	chr8	37695317	37695317	g	a	ADGRA2	/	nonsynonymous SNV	ADGRA2:NM_032777:exon14:c.2119G>A:p.E707K	9.70%	4132	444	0/1	rs200831475	rs200831475	.	Uncertain significance
Patient 46	0	chr8	37697756	37697756	g	a	ADGRA2	/	nonsynonymous SNV	ADGRA2:NM_032777:exon17:c.2629G>A:p.A877T	9.24%	3178	324	0/1	rs371552298	rs371552298	.	Uncertain significance
Patient 46	0	chr9	93606436	93606436	g	a	SYK	/	nonsynonymous SNV	SYK:NM_001135052:exon2:c.256G>A:p.A86T	10.61%	4293	510	0/1	rs201455170	rs201455170	.	Uncertain significance
Patient 46	0	chr12	133208910	133208910	g	t	POLE	NER	stopgain	POLE:NM_006231:exon45:c.6321C>A:p.Y2107*	10.52%	2082	245	0/1	rs201656807	.	.	Uncertain significance
Patient 46	0	chr12	133215800	133215800	g	t	POLE	NER	nonsynonymous SNV	POLE:NM_006231:exon40:c.5463C>A:p.F1821L	8.24%	1905	171	0/1	.	.	Uncertain_significance	Uncertain significance
Patient 46	0	chr12	133249857	133249857	c	g	POLE	NER	nonsynonymous SNV	POLE:NM_006231:exon14:c.1366G>C:p.A456P	9.84%	2254	246	0/1	.	.	Uncertain_significance	Uncertain significance
Patient 46	0	chr16	23646828	23646828	c	t	PALB2	HR	nonsynonymous SNV	PALB2:NM_024675:exon4:c.1039G>A:p.E347K	9.62%	1000	107	0/1	.	.	.	Uncertain significance
Patient 46	0	chr17	38556259	38556259	c	a	TOP2A	/	nonsynonymous SNV	TOP2A:NM_001067:exon24:c.3061G>T:p.D1021Y	10.79%	1108	134	0/1	.	.	.	Uncertain significance
Patient 46	0	chr17	38560740	38560740	a	c	TOP2A	/	nonsynonymous SNV	TOP2A:NM_001067:exon18:c.2050T>G:p.Y684D	7.09%	498	38	0/1	.	.	.	Uncertain significance
Patient 46	0	chr17	38562691	38562691	c	a	TOP2A	/	nonsynonymous SNV	TOP2A:NM_001067:exon16:c.1898G>T:p.R633I	9.41%	828	86	0/1	.	.	.	Uncertain significance
Patient 46	0	chr17	38563124	38563124	c	a	TOP2A	/	nonsynonymous SNV	TOP2A:NM_001067:exon14:c.1697G>T:p.R566L	8.53%	815	76	0/1	.	.	.	Uncertain significance
Patient 46	0	chr19	11130357	11130357	g	t	SMARCA4	others	nonsynonymous SNV	SMARCA4:NM_001128849:exon18:c.2596G>T:p.D866Y	10.01%	2608	290	0/1	.	.	.	Uncertain significance
Patient 46	1	chr1	228612929	228612929	g	c	HIST3H3	/	nonsynonymous SNV	HIST3H3:NM_003493:exon1:c.98C>G:p.T33S	46.14%	467	400	0/1	rs200220156	rs200220156	.	Uncertain significance
Patient 46	1	chr7	142659292	142659292	a	g	KEL	/	startloss	KEL:NM_000420:exon1:c.2T>C:p.M1T	41.32%	211	150	0/1	rs2293266	rs2293266	.	Likely benign
Patient 46	1	chr8	37692900	37692900	c	t	ADGRA2	/	nonsynonymous SNV	ADGRA2:NM_032777:exon12:c.1817C>T:p.S606L	44.25%	223	177	0/1	rs751839090	.	.	Uncertain significance
Patient 46	1	chr9	93624597	93624597	g	a	SYK	/	nonsynonymous SNV	SYK:NM_001135052:exon4:c.688G>A:p.E230K	50.00%	206	206	0/1	rs200498885	rs200498885	.	Uncertain significance
Patient 46	1	chr12	133226047	133226047	g	a	POLE	NER	nonsynonymous SNV	POLE:NM_006231:exon31:c.3850C>T:p.R1284W	52.06%	198	215	0/1	rs753426630	.	uncertain_significance	Uncertain significance
Patient 46	1	chr16	23649272	23649272	c	t	PALB2	HR	nonsynonymous SNV	PALB2:NM_024675:exon3:c.110G>A:p.R37H	47.70%	148	135	0/1	rs202194596	rs202194596	uncertain_significance	Uncertain significance
Patient 46	1	chr17	38545776	38545776	a	g	TOP2A	/	nonsynonymous SNV	TOP2A:NM_001067:exon35:c.4591T>C:p.F1531L	49.02%	182	175	0/1	.	.	.	Uncertain significance
Patient 46	1	chr19	11097111	11097111	a	t	SMARCA4	others	nonsynonymous SNV	SMARCA4:NM_001128849:exon4:c.602A>T:p.Q201L	44.17%	443	352	0/1	rs587778682	.	likely_benign	Uncertain significance
Patient 46	1	chr6	157099981	157099981	-	ggc	ARID1B	/	nonframeshift insertion	ARID1B:NM_020732:exon1:c.942_944dup:p.G315dup	31.78%	127	82	0/1	rs797045286	.	benign / likely_benign	.
